# Supplementary material for: LNC_000280 could be a new positive factor in the proliferation and differentiation of myoblasts: A prospective study
Source: PLoS One. 2024 Nov 27;19(11):e0313679. doi: 10.1371/journal.pone.0313679 (PMC11602059; doi:10.1371/journal.pone.0313679)
Supplement: S2 File — (XLSX) [file pone.0313679.s002.xlsx]

## Sheet: Sheet1
Figure1B
	NC mimics	LNC_000280 mimics	NC inhibitor	LNC_000280 inhibitor
	1.02	117.23	1.02	0.76
	1.08	129.19	1.01	0.68
	1.01	120.16	1.01	0.69
	1.03	125.22	1.08	0.71
	1.03	113.17	1.03	0.67
	1.09	127.12	1.05	0.56
Figure3B
	NC mimics	LNC_000280 mimics	NC inhibitor	LNC_000280 inhibitor
	0.55	0.67	0.58	0.3
	0.53	0.65	0.53	0.32
	0.56	0.69	0.56	0.28
Figure4B
		NC mimics			LNC_000280 mimics
	G0/G1	0.72	0.75	0.74	0.66	0.64	0.68
	S	0.13	0.14	0.14	0.16	0.17	0.15
	G2/M	0.15	0.11	0.12	0.18	0.19	0.17
Figure4C
		NC inhibitor			LNC_000280 inhibitor
	G0/G1	0.65	0.63	0.64	0.72	0.68	0.77
	S	0.16	0.17	0.16	0.13	0.14	0.12
	G2/M	0.19	0.2	0.2	0.15	0.18	0.11
Figure4D
	NC mimics	LNC_000280 mimics	NC inhibitor	LNC_000280 inhibitor
	1.05	1.45	1.02	0.48
	1.08	1.56	1.03	0.49
	1.01	1.49	1.12	0.39
Figure4D
	NC mimics	LNC_000280 mimics	NC inhibitor	LNC_000280 inhibitor
	1.02	7.89	1.12	0.36
	1.11	5.67	1.03	0.44
	1.02	7.09	1.11	0.39
Figure5B
	NC mimics	LNC_000280 mimics	NC inhibitor	LNC_000280 inhibitor
	30	28	33	10
	28	27	26	9
	32	25	28	8
Figure5C
	NC mimics	LNC_000280 mimics	NC inhibitor	LNC_000280 inhibitor
	1.04	1.1	1.05	0.56
	1.05	1.06	1.08	0.48
	1.08	1.08	1.04	0.67
Figure5D
	NC mimics	LNC_000280 mimics	NC inhibitor	LNC_000280 inhibitor
	1.06	1.09	1.05	0.33
	1.04	1.05	1.04	0.27
	1.01	1.02	1.03	0.39
